# Supplementary material for: Risk Factors for Emergency Department Presentations after the Initiation of Opioid Analgesics in Non-Cancer Patients in Korea: A Nationwide Study
Source: Medicina (Kaunas). 2023 Mar 7;59(3):519. doi: 10.3390/medicina59030519 (PMC10056559; doi:10.3390/medicina59030519)
Supplement: Supplementary file 1 [file medicina-59-00519-s001.zip]

Archive with 1 entries (1 files):
- medicina-2179308-supplementary.pdf
